# Supplementary material for: A novel selection model based on multivariate methods and arbitrary genetic parameters: a case study on tomato families
Source: Plant Methods. 2023 Mar 13;19:25. doi: 10.1186/s13007-023-00992-5 (PMC10012525; doi:10.1186/s13007-023-00992-5)
Supplement: Supplementary file 2 — Additional file 2. Excel of data related to the case study (.docx). [file 13007_2023_992_MOESM2_ESM.xlsx]

## Sheet: parameters (a1)
trait	SI	SIBH	rgYld-N	rgTSS-N	rgYld-S	rgTSS-S	EGA-N	EGA-S	H-N	H-S
DTF	0.087	2.35873	-0.604469	0.134103	0.168823	0.163355	3.47353	8.00322	0.170271	0.401624
DFF	0.07	1.30384	-0.374217	0.0499977	0.242118	0.164901	5.3204	6.33427	0.317711	0.414244
DTH	0.051	1.00954	-0.170051	0.213625	0.131576	0.235149	5.55629	5.15044	0.888388	0.896866
Yld	0.04	1.07608	1	-0.210653	1	0.0456041	37.2923	50.7212	0.824343	0.887056
SFW	0.187	0.0936809	1.89866	-0.429539	5.99171	-0.287117	6.98707	0.774951	0.233091	0.0218362
SFV	0.223	0.986933	0.931222	-0.232241	0.915649	0.0187905	123.35	147.304	0.996103	0.983087
FD	0.173	1.02486	-0.808485	0.363393	-0.92204	0.0617833	87.9491	82.0169	0.954349	0.978073
FWC	0.05	1.00643	0.252708	-0.171459	-0.113576	0.0448315	27.805	26.6798	0.887181	0.892887
SPAD	0.02	1.00639	0.0906821	0.0087385	-0.0869535	-0.0767964	23.1629	20.235	0.887593	0.893264
pH	0.074	0.999744	0.140276	0.0189888	0.108037	-0.0876895	32.9115	39.3702	0.889402	0.889174
EC	0.203	0.998095	-0.203019	0.754165	0.0164881	0.704763	50.1527	47.7758	0.88945	0.887756
TDS	0.2	1.00218	-0.200216	0.757867	0.0169873	0.708399	49.4945	47.313	0.887776	0.889714
Sal	0.21	0.999397	-0.199607	0.753552	0.00781332	0.705495	49.538	47.5315	0.889261	0.888725
TSS	0.113	0.999833	-0.210653	1	0.0456041	1	60.426	64.804	0.888628	0.888479
RWC	0.733	0.775732	0.595648	-0.0122855	0.40083	-0.154094	27.2374	22.0422	0.92759	0.719562

## Sheet: mean (a2)
gen.	DTF	DFF	DTH	Yld	SFW	SFV	FD	FWC	SPAD	pH	EC	TDS	Sal	TSS	RWC
1	20.835	18.505	6.665	2997.55	87.415	156.015	0.615	35.51	54.23	3.005	4.795	2.54	2.86	4.115	0.655
2	15.835	17.84	10.165	2243.66	68.98	64.63	1.18	30.435	56.395	3.985	3.215	1.745	1.96	3.59	0.53
3	7.5	8	4.83	1923.98	61.855	43.33	1.405	32.56	65.695	3.2	5.15	2.76	3.11	7.23	0.375
4	7.665	7	8	2061.9	66.345	55.635	1.235	32.145	46.395	3.8	5.375	2.86	3.145	6.565	0.565
5	20.83	19.665	11.665	3019.68	79.71	113.675	0.91	34.47	60.23	3.2	5.815	3.11	3.5	4.86	0.715
6	9.165	10.165	4.495	2801.79	82.41	130.54	0.84	25.965	58.295	4.13	5.57	2.965	3.265	7.26	0.7
7	20.83	17.5	9.165	3428.24	80.47	193.275	0.935	40.41	54.4	4.52	4.795	2.55	2.785	5.72	0.67
8	16.165	11.33	5.665	2047.37	68.965	63.175	1.165	26.35	50.33	5.615	7.195	3.83	4.27	7.485	0.505
9	17.335	13	9.165	2285.97	72.12	77.78	1.16	35.51	61.63	2.835	6.425	3.4	3.795	4.935	0.455
10	17	15.665	11.165	3840.23	93.76	239.64	0.915	31.665	50.23	3.41	4.99	2.65	2.95	7.405	0.81
11	16.83	14.335	4.83	2324.43	68.11	59.37	1.2	30.095	50.83	3.065	4.78	2.6	2.95	7.065	0.455
12	14.33	14.5	10.5	2490.74	84.26	132.265	0.645	32.835	52.03	3.185	7.14	3.815	4.245	6.5	0.645
13	14	12.67	5.5	4090.73	87.355	144.94	0.775	35.925	60.765	5.345	5.12	2.78	3.12	5.61	0.83
14	21.335	21.165	9.5	3456.07	93.075	211.64	0.49	37.59	58.665	5.685	3.965	2.12	2.36	4.945	0.695
15	20.995	19.67	6	2815.14	88.66	206.5	0.475	38.565	60.765	3.08	4.31	2.27	2.565	4.49	0.75
16	12.165	9.665	8.33	3696.89	94.07	308.105	0.3	29.245	62.73	4.19	5.29	2.86	3.12	4.5	0.785
17	22	19.835	12.5	1932.64	78.28	93.325	0.855	31.13	54.23	4.65	6.325	3.36	3.73	4.67	0.5
18	10.665	8.5	7	3151.3	81.71	119.85	0.785	26.17	67.13	4.2	6.085	3.215	3.57	7.345	0.795
19	17.5	16.5	12	2981.16	92.155	133.14	0.845	30.775	47.73	4.84	3.88	2.055	2.285	3.605	0.755
20	8.835	10	5.5	2171.49	71.845	74.44	1.11	34.72	65.33	4.18	6.99	3.75	4.14	8.19	0.545
21	19	22.005	12.5	2595.85	72.305	84.385	1.195	35.78	60.765	3.93	5.265	2.79	3.095	6.075	0.735
22	13	11.335	9	2269.64	73.465	78.01	1.13	36.105	52.73	4.865	4.82	2.59	2.855	4.875	0.605
23	22.165	21.505	6.665	3163.6	84.125	193.8	0.78	35.845	51.33	3.09	7.7	4.135	4.56	8.7	0.715
24	7.5	8.005	3.165	3452.99	93.09	249.675	0.905	38.125	57.065	3.6	5.525	2.94	3.265	5.12	0.73
25	23.165	22.005	12.165	3800.84	92.585	271.1	0.94	34.225	49.63	4.24	4.24	2.29	2.52	4.785	0.625
26	7.335	5.67	2.5	2383.76	64.845	54.28	1.31	43.315	59.665	4.505	5.375	2.84	3.135	7.225	0.635
27	6.335	6.835	5.335	2195.35	74.675	79.31	0.94	38.445	55.93	3.715	4.115	2.205	2.425	4.72	0.575
28	8.335	7.84	4.165	2822.11	87.4	130.095	0.66	33.22	48.13	3.25	5.705	3.085	3.42	5.13	0.81
29	11.33	12.17	7.165	2326.26	77.17	110.135	1.095	40.535	51.565	4.855	5.045	2.705	3.04	6.085	0.625
30	9.835	12	5.665	2932.31	82.69	137.375	0.85	26.75	68.33	4.11	7.17	3.82	4.295	6.505	0.61
31	9.835	10.67	4.665	3023.28	96.055	257.1	0.685	41.215	55.13	5.035	3.435	1.85	2.03	2.755	0.675
32	7.17	6.005	3.835	3009.27	85.115	129.875	0.645	25.38	57.595	4.07	4.26	2.285	2.505	5.4	0.8
33	10.17	10.335	6.335	3685.52	93.7	214.015	0.425	29.775	48.265	4.445	4.375	2.325	2.53	3.875	0.74
34	5.5	6.17	1.835	2342.45	70.91	69.715	1	33.27	57.43	3.125	5.85	3.155	3.475	6.38	0.57
35	13.165	12.34	8	3370.31	95.35	231.37	0.405	37.295	59.43	4.625	5.895	3.145	3.48	4.91	0.855
36	10.5	11.505	4.17	3355.41	84.82	178.99	0.85	36.57	58.23	4.135	7.155	3.81	4.235	7.625	0.685
37	3.165	5.84	3.335	2931.38	78.79	106.48	0.94	32.825	60.4	4.425	4.91	2.645	2.955	7.295	0.74
38	12.67	12	7.17	2527.16	83.955	113.985	0.74	33.745	62.595	3.77	5.725	3.04	3.39	5.965	0.615
39	12.665	12.505	5.5	3045.19	89.255	127.805	0.98	38.73	55.995	4.005	7.69	4.08	4.54	11.71	0.755
40	10	10.34	10	3665.65	91.175	315.715	0.785	40.845	63.63	3.35	5.49	2.965	3.305	4.66	0.805
41	17.5	18.005	9.835	2851.1	83.91	159.84	0.855	26.915	54.165	4.16	8.305	4.43	4.845	9.48	0.73
42	13.335	12.5	12	2437.51	71.355	66.765	1.075	37.465	56.295	4.58	6.675	3.54	3.925	7.02	0.695
43	19.67	20.17	7.505	2472.86	65.605	55.37	1.17	32.925	49.095	5.45	5.535	2.925	3.29	6.655	0.7
44	8.17	6.84	4.17	3538.34	101.635	157.935	0.87	34.605	59.7	4.235	6.425	3.435	3.81	5.13	0.795
45	11.335	10.335	4.17	2460.21	65.59	54.785	1.175	32.8	51.095	3.94	5.205	2.765	3.075	4.14	0.565
46	15.835	14.67	3.17	3178.59	84.135	119.625	0.69	34.63	60.395	3.64	5.585	2.975	3.29	6.59	0.785
47	9	8	5.5	2822.31	86.575	94.665	1.175	30.135	63.065	4.105	5.815	3.09	3.42	5.78	0.695
48	1.665	1.17	1.17	3371.84	101.715	178.835	0.72	27.88	54.695	4.1	6.975	3.67	4.045	7.23	0.725
49	10.83	12.665	8.335	3393.38	90.525	159.405	0.59	30.31	55.33	4.31	6.985	3.73	4.155	6.485	0.825
50	1	1.67	4.335	3434.81	82.555	158.765	0.82	31.84	61.63	4.49	6.93	3.715	4.135	6.65	0.78
51	9.835	8.67	7.17	3754.32	92.955	271.975	0.375	36.765	48.265	3.82	6.885	3.64	4.01	6.83	0.66
52	7.835	6.335	2.835	3273.59	100.915	182.8	0.715	32.845	55.23	3.065	5.51	2.95	3.235	5.305	0.62
53	8	8.165	3.835	2526.28	77.16	106.855	1.055	35	45.265	3.595	5.97	3.145	3.46	7.12	0.725
54	7.835	8.165	3.835	3771.6	95.77	263.755	0.345	39.165	52.065	4.375	4.78	2.58	2.855	7.62	0.72
55	11.665	11.335	9.335	2259.8	78.695	107.405	0.99	31.15	60.93	4.55	4.99	2.68	3.04	3.905	0.745
56	2	2	0.5	1702.89	57.355	33.905	1.675	34.44	49.4	3.655	6.635	3.52	3.88	7.305	0.67
57	0	0	0	2311.1	68.995	60.81	1.105	29.405	58.395	3.445	5.675	3.045	3.34	4.835	0.725
