# Supplementary material for: A novel selection model based on multivariate methods and arbitrary genetic parameters: a case study on tomato families
Source: Plant Methods. 2023 Mar 13;19:25. doi: 10.1186/s13007-023-00992-5 (PMC10012525; doi:10.1186/s13007-023-00992-5)
Supplement: Supplementary file 3 — Additional file 3. MATLAB script for calculating scores (.M). [file 13007_2023_992_MOESM3_ESM.m]

a1=input('enter a1 matric >');
a2=input('enter a2 matric >');
while numel(a1(:,1))~=numel(a2(1,:))
disp 'number of rows in a1 must be equal to number of columns in a2';
a1=input('enter the correct a1 matric >');
a2=input('enter the correct a2 matric >');
end
a2=zscore(a2);
for i2=1:numel(a2(:,1))
for j2=1:numel(a2(1,:))
if a2(i2,j2)==0.00
change=questdlg('there are some zeroes in standardized a2. do you want to change them to 0.001?','Changing request','Yes','No','Yes');
switch change
case 'No'
error('there is some zeroes in standardized a2')
case'Yes'
a2(i2,j2)=0.001;
disp 'some zeroes were changed to 0.001 in standardized a2';
end
end
end
end
for i1=1:numel(a1(:,1))
for j1=1:numel(a1(:,1))
for k1=1:numel(a1(1,:))
m1(i1,j1,k1)=abs(a1(i1,k1))/abs(a1(j1,k1));
end
end
end
for k1=1:numel(a1(1,:))
[eivec1(:,:,k1),eival1(:,:,k1)]=eig(m1(:,:,k1));
end
for k1=1:numel(a1(1,:))
for j1=1:numel(a1(:,1))
s1(k1,j1)=sum(eival1(:,j1,k1));
end
end
for k1=1:numel(a1(1,:))
max1(k1)=find(s1(k1,:)==max(abs(s1(k1,:))));
end
for k1=1:numel(a1(1,:))
w1(:,k1)=eivec1(:,max1(k1),k1);
end
w1=abs(w1);
for j1=1:numel(a1(:,1))
for k1=1:numel(a1(1,:))
logic1(j1,k1)=double(a1(j1,k1)>0);
if logic1(j1,k1)==0
logic1(j1,k1)=-1;
end
end
end
w1(:,3:end)=w1(:,3:end).*logic1(:,3:end);
logic2=double(sum(w1(:,3:end)')>0);
w1=sum(w1');
for j1=1:numel(a1(:,1))
if logic2(j1)==0
logic2(j1)=-1;
w1=abs(w1).*logic2;
end
end
for i2=1:numel(a2(:,1))
for j2=1:numel(a2(:,1))
for k2=1:numel(a2(1,:))
m2(i2,j2,k2)=a2(i2,k2)/a2(j2,k2);
end
end
end
for k2=1:numel(a2(1,:))
[eivec2(:,:,k2),eival2(:,:,k2)]=eig(m2(:,:,k2));
end
for i1=1:numel(a1(:,1))
for j2=1:numel(a2(:,1))
s2(i1,j2)=sum(eival2(:,j2,i1));
end
end
for i1=1:numel(a1(:,1))
max2(i1)=find(s2(i1,:)==max(abs(s2(i1,:))));
end
for k2=1:numel(a2(1,:))
w2(:,k2)=eivec2(:,max2(k2),k2);
end
w2=abs(w2);
w3=w2*w1'; critical=mean(w3)+std(w3); selecteds=find((w3-repmat(critical,numel(w3),1))>0)
